# Supplementary material for: Fine Mapping of Five Loci Associated with Low-Density Lipoprotein Cholesterol Detects Variants That Double the Explained Heritability
Source: PLoS Genet. 2011 Jul 28;7(7):e1002198. doi: 10.1371/journal.pgen.1002198 (PMC3145627; doi:10.1371/journal.pgen.1002198)
Supplement: Table S1 — List of all variants detected by sequencing in the 256 Sardinians and 120 HapMap Samples and relative counts (given on a separate excel file). The table lists the variants detected by Sanger sequencing, their genomic position in build 36, the corresponding alleles, the biological function and the observed frequency in Sardinians, CEU and YRI samples. (XLS) [file pgen.1002198.s004.xls]

## Sheet: Supplementary Table 1
Gene	VarID	chromosome	chrPosition (Build 36)	Alleles	Function	Freq_Sard	Freq_CEU	Freq_YRI
APOB	APOB-000727	chr2	21121724	GT	NONCODING	0.0078125	0.0166667	0.266667
APOB	APOB-000758	chr2	21121693	TC	NONCODING	0	0.00833333	0
APOB	APOB-000940	chr2	21121511	CG	NONCODING	0	0.00833333	0
APOB	APOB-001099	chr2	21121352	AC	NONCODING	0.00390625	0	0
APOB	APOB-001113	chr2	21121322-21121338	-+	NONCODING	0	0.00833333	0
APOB	APOB-001138	chr2	21121313	GA	NONCODING	0.00195312	0	0
APOB	APOB-001164	chr2	21121287	GA	NONCODING	0.416016	0.483333	0.808333
APOB	APOB-001242	chr2	21121209	-+	NONCODING	0	0	0.00833333
APOB	APOB-001485	chr2	21120966	CT	NONCODING	0.287109	0.25	0.0416667
APOB	APOB-001522	chr2	21120929	TC	NONCODING	0.0117188	0	0
APOB	APOB-001582	chr2	21120869	CT	NONCODING	0.00195312	0	0
APOB	APOB-001679	chr2	21120772	TG	NONCODING	0	0	0.00833333
APOB	APOB-001699	chr2	21120752	CA	NONCODING	0.0546875	0.0166667	0
APOB	APOB-001736	chr2	21120715	CT	NONCODING	0.126953	0.208333	0.408333
APOB	APOB-001852	chr2	21120599	CT	NONCODING	0	0	0.0666667
APOB	APOB-001905	chr2	21120546	CG	NONCODING	0	0	0.00833333
APOB	APOB-001944	chr2	21120507	TA	NONCODING	0	0	0.00833333
APOB	APOB-002014	chr2	21120437	CG	5UTR	0.03125	0.0166667	0.1
APOB	APOB-002163	chr2	21120280-21120288	-+	IN FRAME insertion	0.255859	0.233333	0.133333
APOB	APOB-002287	chr2	21120164	GC	NONCODING	0	0	0.0166667
APOB	APOB-002341	chr2	21120110	AG	NONCODING	0	0	0.0333333
APOB	APOB-002723	chr2	21119728	AG	NONCODING	0.0195312	0.0166667	0
APOB	APOB-002782	chr2	21119669	GA	NONCODING	0	0	0.0666667
APOB	APOB-002917	chr2	21119534	GT	NONCODING	0	0	0.00833333
APOB	APOB-003011	chr2	21119440	CG	NONCODING	0	0	0.0166667
APOB	APOB-003048	chr2	21119403	GA	NONCODING	0	0	0.0416667
APOB	APOB-003585	chr2	21118866	CT	NONCODING	0	0.00833333	0
APOB	APOB-003605	chr2	21118846	AC	NONCODING	0	0.00833333	0
APOB	APOB-004936	chr2	21117515	GA	NONCODING	0	0	0.00833333
APOB	APOB-005046	chr2	21117405	CT	NONSYN	0.283203	0.266667	0.05
APOB	APOB-005060	chr2	21117391	TC	NONSYN	0	0	0.00833333
APOB	APOB-007939	chr2	21114512	GA	NONCODING	0.00976562	0	0
APOB	APOB-008012	chr2	21114439	CT	NONSYN	0	0	0.133333
APOB	APOB-008810	chr2	21113641	CT	NONCODING	0.0195312	0.0166667	0.116667
APOB	APOB-008887	chr2	21113564	AT	NONSYN	0	0	0.025
APOB	APOB-008888	chr2	21113563	AG	NONSYN	0	0	0.025
APOB	APOB-010345	chr2	21112106	CT	NONCODING	0	0	0.00833333
APOB	APOB-011249	chr2	21111202	TG	NONSYN	0	0	0.00833333
APOB	APOB-012533	chr2	21109918	CT	NONCODING	0	0	0.0166667
APOB	APOB-012541	chr2	21109910	CG	NONCODING	0	0.00833333	0
APOB	APOB-012810	chr2	21109641	-+	NONCODING	0	0	0.00833333
APOB	APOB-013591	chr2	21108860	TC	NONSYN	0	0	0.0666667
APOB	APOB-013684	chr2	21108767	GA	NONSYN	0	0	0.00833333
APOB	APOB-016230	chr2	21106221	CT	NONCODING	0	0	0.0666667
APOB	APOB-017579	chr2	21104872	CT	NONSYN	0	0	0.0166667
APOB	APOB-017906	chr2	21104545	CA	NONCODING	0.0917969	0.0833333	0.25
APOB	APOB-018032	chr2	21104419	CT	NONSYN	0.435547	0.45	0.116667
APOB	APOB-019106	chr2	21103345	TA	NONCODING	0	0.00833333	0
APOB	APOB-019230	chr2	21103221	GA	NONSYN	0.0175781	0.0833333	0
APOB	APOB-019264	chr2	21103187	CA	NONSYN	0	0	0.108333
APOB	APOB-019289	chr2	21103162	GA	NONCODING	0	0	0.0416667
APOB	APOB-021000	chr2	21101451	GA	SYNON	0	0	0.00833333
APOB	APOB-021015	chr2	21101436	CT	SYNON	0	0	0.00833333
APOB	APOB-021181	chr2	21101270	CT	NONCODING	0	0	0.0333333
APOB	APOB-022564	chr2	21099887	GC	NONCODING	0	0.00833333	0
APOB	APOB-022962	chr2	21099489	GC	NONCODING	0.00585938	0	0
APOB	APOB-023133	chr2	21099318	CT	SYNON	0.0273438	0.05	0
APOB	APOB-023148	chr2	21099303	CT	SYNON	0.00195312	0	0
APOB	APOB-026150	chr2	21096301	TG	NONCODING	0.00195312	0	0
APOB	APOB-026193	chr2	21096258	CT	SYNON	0.0214844	0	0
APOB	APOB-026333	chr2	21096118	CT	NONSYN	0	0.00833333	0
APOB	APOB-029419	chr2	21093032	GA	NONCODING	0	0.00833333	0
APOB	APOB-029453	chr2	21092998	AG	SYNON	0	0	0.0333333
APOB	APOB-029481	chr2	21092970	TC	SYNON	0.00390625	0	0
APOB	APOB-029523	chr2	21092928	GA	NONSYN	0	0.00833333	0
APOB	APOB-029582	chr2	21092869	CG	SYNON	0	0	0.025
APOB	APOB-030533	chr2	21091918	GC	NONSYN	0	0.00833333	0
APOB	APOB-030578	chr2	21091873	CT	NONSYN	0	0	0.0166667
APOB	APOB-030579	chr2	21091872	GA	NONSYN	0.0175781	0.00833333	0
APOB	APOB-030623	chr2	21091828	CT	NONSYN	0.00390625	0	0
APOB	APOB-030804	chr2	21091647	GA	NONCODING	0	0	0.0666667
APOB	APOB-030939	chr2	21091512	CA	NONSYN	0	0	0.108333
APOB	APOB-031402	chr2	21091049	CT	NONCODING	0.279297	0.2	0.233333
APOB	APOB-031496	chr2	21090955	CA	NONSYN	0	0	0.0166667
APOB	APOB-031524	chr2	21090927	AG	NONSYN	0	0.00833333	0
APOB	APOB-032541	chr2	21089910	CT	SYNON	0	0	0.00833333
APOB	APOB-033327	chr2	21089124	AG	NONCODING	0	0	0.0333333
APOB	APOB-033381	chr2	21089070	GA	NONCODING	0.00390625	0.00833333	0
APOB	APOB-033419	chr2	21089032	TC	NONCODING	0	0.00833333	0
APOB	APOB-033457	chr2	21088994	GA	SYNON	0.00195312	0	0
APOB	APOB-033471	chr2	21088980	GA	NONSYN	0.0078125	0	0
APOB	APOB-033571	chr2	21088880	CT	SYNON	0	0	0.0916667
APOB	APOB-034031	chr2	21088420	TC	SYNON	0.0214844	0	0
APOB	APOB-034947	chr2	21087504	AG	NONSYN	0.0625	0	0
APOB	APOB-034974	chr2	21087477	AG	NONSYN	0.0253906	0.025	0
APOB	APOB-035342	chr2	21087109	GA	NONSYN	0.00195312	0	0
APOB	APOB-035710	chr2	21086741	TC	SYNON	0.00195312	0	0
APOB	APOB-035712	chr2	21086739	AC	NONSYN	0.00195312	0	0
APOB	APOB-035845	chr2	21086604-21086606	-+	IN FRAME insertion	0	0.00833333	0
APOB	APOB-036068	chr2	21086383	CT	NONSYN	0	0	0.00833333
APOB	APOB-036070	chr2	21086381	CT	SYNON	0.00195312	0	0
APOB	APOB-036101	chr2	21086350	GC	NONSYN	0	0	0.0333333
APOB	APOB-036142	chr2	21086309	CT	SYNON	0.441406	0.491667	0.2
APOB	APOB-036143	chr2	21086308	GA	NONSYN	0.00390625	0	0.0416667
APOB	APOB-036358	chr2	21086093	TC	SYNON	0.00390625	0	0
APOB	APOB-036448	chr2	21086003	AC	NONSYN	0	0	0.0333333
APOB	APOB-036491	chr2	21085960	TA	NONSYN	0	0.00833333	0
APOB	APOB-036573	chr2	21085878	CA	NONSYN	0	0	0.0666667
APOB	APOB-036751	chr2	21085700	CT	SYNON	0.441406	0.491667	0.2
APOB	APOB-036818	chr2	21085633	CT	SYNON	0	0.00833333	0
APOB	APOB-036886	chr2	21085565	CT	SYNON	0	0	0.00833333
APOB	APOB-037354	chr2	21085097	CT	SYNON	0.00390625	0.0166667	0.025
APOB	APOB-037422	chr2	21085029	CT	NONSYN	0.294922	0.2	0.166667
APOB	APOB-037668	chr2	21084783	CT	NONSYN	0	0.00833333	0
APOB	APOB-037835	chr2	21084616	AT	NONSYN	0.00390625	0	0
APOB	APOB-038095	chr2	21084356	CT	SYNON	0	0	0.025
APOB	APOB-038118	chr2	21084333	AC	NONSYN	0.00195312	0	0
APOB	APOB-038210	chr2	21084241	CT	SYNON	0	0	0.0666667
APOB	APOB-038346	chr2	21084105	CG	NONSYN	0	0	0.00833333
APOB	APOB-038432	chr2	21084019	CA	NONSYN	0	0	0.00833333
APOB	APOB-038448	chr2	21084003	GC	NONSYN	0	0	0.00833333
APOB	APOB-038527	chr2	21083924	CT	SYNON	0	0	0.00833333
APOB	APOB-038612	chr2	21083839	CT	NONSYN	0	0.00833333	0
APOB	APOB-039041	chr2	21083410	AG	NONSYN	0	0.00833333	0.0166667
APOB	APOB-039061	chr2	21083390	CT	SYNON	0.00195312	0	0
APOB	APOB-039073	chr2	21083378	CA	NONSYN	0	0	0.00833333
APOB	APOB-039086	chr2	21083365	TC	NONSYN	0	0	0.0666667
APOB	APOB-039267	chr2	21083184	CG	NONSYN	0	0	0.00833333
APOB	APOB-039337	chr2	21083114	GA	SYNON	0.00976562	0.00833333	0
APOB	APOB-039359	chr2	21083092	AG	NONSYN	0	0	0.0416667
APOB	APOB-039907	chr2	21082544	GA	SYNON	0	0	0.108333
APOB	APOB-039943	chr2	21082508	CT	SYNON	0	0	0.183333
APOB	APOB-039986	chr2	21082465	TC	NONSYN	0	0	0.00833333
APOB	APOB-040119	chr2	21082332	GA	NONSYN	0.164062	0.05	0
APOB	APOB-040450	chr2	21082001	GA	SYNON	0	0	0.00833333
APOB	APOB-040552	chr2	21081899	CT	SYNON	0	0	0.00833333
APOB	APOB-040648	chr2	21081803	CT	SYNON	0.00195312	0	0
APOB	APOB-040683	chr2	21081768	CT	NONSYN	0.00976562	0	0
APOB	APOB-040967	chr2	21081484	GA	NONSYN	0	0	0.00833333
APOB	APOB-041095	chr2	21081356	CG	NONCODING	0	0	0.0333333
APOB	APOB-041144	chr2	21081307	CT	NONCODING	0.00390625	0	0
APOB	APOB-041264	chr2	21081187	GC	NONCODING	0.00390625	0	0
APOB	APOB-041294	chr2	21081157	CT	NONCODING	0.00390625	0	0
APOB	APOB-041352	chr2	21081099	GA	NONCODING	0.00390625	0	0
APOB	APOB-041364	chr2	21081087	TC	NONCODING	0.00390625	0	0
APOB	APOB-041401	chr2	21081050	TG	NONSYN	0.00390625	0	0
APOB	APOB-041418	chr2	21081033	CT	SYNON	0	0	0.05
APOB	APOB-041429	chr2	21081022	CT	NONSYN	0.00390625	0	0.05
APOB	APOB-041430	chr2	21081021	GA	SYNON	0	0	0.00833333
APOB	APOB-041475	chr2	21080976	TC	SYNON	0.00390625	0	0
APOB	APOB-041540	chr2	21080911	CT	NONCODING	0.00390625	0	0
APOB	APOB-041563	chr2	21080888	GC	NONCODING	0.158203	0.166667	0.075
APOB	APOB-041597	chr2	21080854	AG	NONCODING	0.00390625	0	0
APOB	APOB-041615	chr2	21080836	CT	NONCODING	0	0.00833333	0.0833333
APOB	APOB-041641	chr2	21080810	CT	NONSYN	0.00390625	0	0
APOB	APOB-042694	chr2	21079757	TC	NONCODING	0.00195312	0.0166667	0.158333
APOB	APOB-043034	chr2	21079417	GA	NONSYN	0.00976562	0	0
APOB	APOB-043193	chr2	21079258	GA	NONSYN	0.164062	0.2	0.15
APOB	APOB-043349	chr2	21079102	TA	NONSYN	0	0	0.05
APOB	APOB-043351	chr2	21079100	GA	SYNON	0	0	0.025
APOB	APOB-043418	chr2	21079033	GA	NONSYN	0	0	0.0166667
APOB	APOB-043446	chr2	21079005	TC	NONSYN	0	0.0166667	0
APOB	APOB-043455	chr2	21078996	TC	NONSYN	0	0	0.0333333
APOB	APOB-043461	chr2	21078990	GC	NONSYN	0.00390625	0.0166667	0.15
APOB	APOB-043592	chr2	21078859	AG	NONSYN	0	0.0166667	0
APOB	APOB-043665	chr2	21078786	AG	NONSYN	0.296875	0.191667	0.158333
APOB	APOB-043754	chr2	21078697	CG	NONSYN	0	0	0.00833333
APOB	APOB-043891	chr2	21078560	CG	NONSYN	0	0	0.00833333
APOB	APOB-043940	chr2	21078511	TA	NONSYN	0.0078125	0	0
APOB	APOB-044093	chr2	21078358	GA	NONSYN	0.0332031	0.0333333	0
APOB	APOB-044103	chr2	21078348	CT	NONSYN	0	0.00833333	0.075
APOB	APOB-044332	chr2	21078119	TC	SYNON	0.00976562	0	0
APOB	APOB-044355	chr2	21078096	GT	3UTR	0	0	0.0333333
APOB	APOB-044446	chr2	21078005	CA	3UTR	0.00390625	0	0
APOB	APOB-044524	chr2	21077927	GT	3UTR	0	0	0.0333333
APOB	APOB-044573	chr2	21077878	AG	3UTR	0.00195312	0	0
APOB	APOB-045531	chr2	21076920	CT	NONCODING	0	0	0.108333
APOB	APOB-045542	chr2	21076909	GA	NONCODING	0.0117188	0	0
APOB	APOB-045696	chr2	21076755	TC	NONCODING	0.00585938	0.0166667	0.158333
APOB	APOB-046064	chr2	21076387	CT	NONCODING	0	0.00833333	0
APOB	APOB-046091	chr2	21076360	GC	NONCODING	0.00390625	0	0
APOB	APOB-046119	chr2	21076332	AT	NONCODING	0	0	0.0416667
APOB	APOB-046382	chr2	21076069	GA	NONCODING	0	0	0.00833333
APOC1	APOC1-000179	chr19	50107939	GA	NONCODING	0.0449219	0.025	0
APOC1	APOC1-000258	chr19	50108018	GT	NONCODING	0.130859	0.208333	0.466667
APOC1	APOC1-000344	chr19	50108104	CT	NONCODING	0.00195312	0	0
APOC1	APOC1-000371	chr19	50108131	CT	NONCODING	0.447266	0.358333	0.258333
APOC1	APOC1-000457	chr19	50108217	GA	NONCODING	0.00195312	0	0
APOC1	APOC1-000542	chr19	50108302	GA	NONCODING	0.0195312	0	0
APOC1	APOC1-000558	chr19	50108318	GA	NONCODING	0.410156	0.383333	0.125
APOC1	APOC1-000750	chr19	50108510	AG	NONCODING	0	0.00833333	0
APOC1	APOC1-000758	chr19	50108518	AG	NONCODING	0	0	0.0166667
APOC1	APOC1-000773	chr19	50108533	GA	NONCODING	0	0	0.025
APOC1	APOC1-000821	chr19	50108581	CT	NONCODING	0.130859	0.208333	0.466667
APOC1	APOC1-000911	chr19	50108671	TG	NONCODING	0.09375	0.108333	0.266667
APOC1	APOC1-001217	chr19	50108977	CT	NONCODING	0	0	0.00833333
APOC1	APOC1-001280	chr19	50109040	GA	NONCODING	0.00585938	0.0166667	0
APOC1	APOC1-001576	chr19	50109336	CT	NONCODING	0	0	0.00833333
APOC1	APOC1-001607	chr19	50109367	GA	NONCODING	0.00585938	0	0
APOC1	APOC1-001655	chr19	50109415	AT	NONCODING	0.0117188	0.0333333	0
APOC1	APOC1-001659	chr19	50109419	GC	NONCODING	0	0.0166667	0
APOC1	APOC1-001698	chr19	50109458	CA	NONCODING	0.00585938	0	0
APOC1	APOC1-001721	chr19	50109481-50109484	-+	NONCODING	0.134766	0.25	0.325
APOC1	APOC1-001863	chr19	50109619	CT	NONCODING	0.00195312	0	0
APOC1	APOC1-001933	chr19	50109689	GA	NONCODING	0	0.00833333	0
APOC1	APOC1-002170	chr19	50109926	GA	NONCODING	0	0	0.0333333
APOC1	APOC1-002280	chr19	50110036	CG	NONSYN	0.0214844	0.0333333	0.05
APOC1	APOC1-002293	chr19	50110049	AG	NONCODING	0.00195312	0	0
APOC1	APOC1-002321	chr19	50110077	GA	NONCODING	0.0195312	0.00833333	0
APOC1	APOC1-002335	chr19	50110091	GA	NONCODING	0	0	0.1
APOC1	APOC1-003560	chr19	50111316	GA	NONSYN	0	0	0.00833333
APOC1	APOC1-003639	chr19	50111395	AG	NONSYN	0	0	0.00833333
APOC1	APOC1-006645	chr19	50114401	TG	3UTR	0.0292969	0.05	0
APOC1	APOC1-006671	chr19	50114427	AG	3UTR	0	0	0.108333
APOC1	APOC1-006721	chr19	50114477	GC	NONCODING	0	0	0.0583333
APOC1	APOC1-006883	chr19	50114639	CG	NONCODING	0	0.00833333	0
APOC1	APOC1-006930	chr19	50114686	GA	NONCODING	0.105469	0.175	0.133333
APOC1	APOC1-007030	chr19	50114786	AG	NONCODING	0.105469	0.175	0.133333
APOC1	APOC1-007584	chr19	50115340	CT	NONCODING	0.00195312	0	0
APOC2	APOC2-000063	chr19	50139145	GT	NONCODING	0	0	0.025
APOC2	APOC2-000267	chr19	50139349	AG	NONCODING	0	0	0.0833333
APOC2	APOC2-000347	chr19	50139429	GA	NONCODING	0	0	0.00833333
APOC2	APOC2-000509	chr19	50139591	TC	NONCODING	0	0	0.0166667
APOC2	APOC2-000659	chr19	50139741	GA	NONCODING	0	0	0.0416667
APOC2	APOC2-000676	chr19	50139758	GA	NONCODING	0	0	0.0916667
APOC2	APOC2-000794	chr19	50139876	TC	NONCODING	0.447266	0.433333	0.741667
APOC2	APOC2-000798	chr19	50139880	CT	NONCODING	0	0	0.025
APOC2	APOC2-000828	chr19	50139910	GA	NONCODING	0	0	0.0166667
APOC2	APOC2-000842	chr19	50139924	GA	NONCODING	0.0234375	0.00833333	0
APOC2	APOC2-000888	chr19	50139970	CT	NONCODING	0	0	0.025
APOC2	APOC2-000962	chr19	50140044	GT	NONCODING	0	0.00833333	0
APOC2	APOC2-001044	chr19	50140126	GA	NONCODING	0.00585938	0	0
APOC2	APOC2-001088	chr19	50140170	GA	NONCODING	0	0	0.025
APOC2	APOC2-001194	chr19	50140276	TC	NONCODING	0	0	0.0166667
APOC2	APOC2-001197	chr19	50140279	CT	NONCODING	0.00390625	0	0.0166667
APOC2	APOC2-001223	chr19	50140305	TG	NONCODING	0.378906	0.283333	0.375
APOC2	APOC2-001265	chr19	50140347	AC	NONCODING	0	0	0.0166667
APOC2	APOC2-001351	chr19	50140433	CT	NONCODING	0.00195312	0	0
APOC2	APOC2-001450	chr19	50140532	GA	NONCODING	0	0	0.0833333
APOC2	APOC2-001453	chr19	50140535	GA	NONCODING	0.00195312	0	0.0916667
APOC2	APOC2-001642	chr19	50140724	AT	NONCODING	0	0	0.00833333
APOC2	APOC2-001787	chr19	50140869	GA	NONCODING	0.00195312	0	0.0166667
APOC2	APOC2-001808	chr19	50140890	CT	NONCODING	0.00195312	0	0
APOC2	APOC2-001829	chr19	50140911	CT	NONCODING	0	0	0.0166667
APOC2	APOC2-001875	chr19	50140957	GA	NONCODING	0	0	0.0416667
APOC2	APOC2-001924	chr19	50141006	GA	NONCODING	0.00976562	0.00833333	0
APOC2	APOC2-001957	chr19	50141039	CG	NONCODING	0.451172	0.433333	0.708333
APOC2	APOC2-002042	chr19	50141124	TG	5UTR	0.449219	0.433333	0.716667
APOC2	APOC2-004378	chr19	50143460	TA	NONCODING	0.447266	0.416667	0.783333
APOC2	APOC2-004382	chr19	50143464	AG	NONCODING	0.00585938	0	0
APOC2	APOC2-004385	chr19	50143467	GC	NONCODING	0	0	0.00833333
APOC2	APOC2-004405	chr19	50143487	CG	NONCODING	0.00585938	0.0166667	0.116667
APOC2	APOC2-004406	chr19	50143488	CG	NONCODING	0	0	0.0333333
APOC2	APOC2-004413	chr19	50143495	GA	NONCODING	0	0.00833333	0
APOC2	APOC2-004414	chr19	50143496	TG	NONCODING	0.0449219	0.125	0.266667
APOC2	APOC2-004492	chr19	50143574	CT	5UTR	0	0	0.0166667
APOC2	APOC2-004501	chr19	50143583	CT	NONSYN	0	0	0.00833333
APOC2	APOC2-004686	chr19	50143768	GA	NONCODING	0	0	0.0333333
APOC2	APOC2-004712	chr19	50143794	GC	NONCODING	0	0	0.0333333
APOC2	APOC2-004782	chr19	50143864	AC	NONSYN	0.0078125	0	0
APOC2	APOC2-004838	chr19	50143920	GA	NONSYN	0	0	0.00833333
APOC2	APOC2-004919	chr19	50144001	GA	NONCODING	0.00195312	0	0.0333333
APOC2	APOC2-004953	chr19	50144035	CT	NONCODING	0	0	0.00833333
APOC2	APOC2-005093	chr19	50144175	TC	NONCODING	0.439453	0.416667	0.775
APOC2	APOC2-005100	chr19	50144182	AC	NONCODING	0.00195312	0	0.0333333
APOC2	APOC2-005187	chr19	50144269	AC	NONSYN	0	0	0.0583333
APOC2	APOC2-005354	chr19	50144436	CT	3UTR	0.00195312	0	0.0333333
APOC2	APOC2-005453	chr19	50144535	-+	3UTR	0.345703	0.375	0.191667
APOC2	APOC2-005571	chr19	50144652	CT	3UTR	0.332031	0.308333	0.183333
APOC2	APOC2-005604	chr19	50144685	GA	NONCODING	0.0429688	0.125	0.258333
APOC2	APOC2-005618	chr19	50144699-50144703	-+	NONCODING	0.03125	0.0916667	0.0333333
APOC2	APOC2-005723	chr19	50144804	GA	NONCODING	0	0.00833333	0
APOC2	APOC2-005746	chr19	50144827	GC	NONCODING	0	0	0.0166667
APOC2	APOC2-005903	chr19	50144984	CT	NONCODING	0.380859	0.425	0.525
APOC2	APOC2-005908	chr19	50144989	CG	NONCODING	0.00195312	0	0
APOC2	APOC2-005910	chr19	50144991	TG	NONCODING	0.380859	0.433333	0.541667
APOC2	APOC2-005924	chr19	50145005	CT	NONCODING	0.380859	0.441667	0.541667
APOC2	APOC2-005998	chr19	50145079	GA	NONCODING	0.333984	0.308333	0.175
APOC2	APOC2-006091	chr19	50145172	CT	NONCODING	0.00195312	0	0.00833333
APOC2	APOC2-006186	chr19	50145267	TG	NONCODING	0	0	0.108333
APOC2	APOC2-006212	chr19	50145293	AG	NONCODING	0.00195312	0	0.0333333
APOC2	APOC2-006244	chr19	50145325	GA	NONCODING	0	0.00833333	0
APOC2	APOC2-006415	chr19	50145496	GA	NONCODING	0.369141	0.441667	0.5
APOC2	APOC2-006522	chr19	50145603	AG	NONCODING	0.0292969	0.1	0.0583333
APOC2	APOC2-006565	chr19	50145646	GA	NONCODING	0	0	0.00833333
APOC2	APOC2-006637	chr19	50145718	GA	NONCODING	0.367188	0.375	0.475
APOC2	APOC2-006995	chr19	50146076	GA	NONCODING	0.373047	0.416667	0.441667
APOC2	APOC2-007445	chr19	50146526	TC	NONCODING	0.371094	0.375	0.541667
APOE	APOE-000105	chr19	50099012	GA	NONCODING	0	0	0.00833333
APOE	APOE-000159	chr19	50099066	CA	NONCODING	0.00195312	0	0.0666667
APOE	APOE-000259	chr19	50099166	GA	NONCODING	0	0	0.00833333
APOE	APOE-000277	chr19	50099184	GA	NONCODING	0	0	0.00833333
APOE	APOE-000342	chr19	50099249	CT	NONCODING	0	0	0.00833333
APOE	APOE-000370	chr19	50099277	GT	NONCODING	0	0	0.133333
APOE	APOE-000588	chr19	50099495	CT	NONCODING	0.0117188	0.00833333	0.0583333
APOE	APOE-000634	chr19	50099541	CT	NONCODING	0	0	0.00833333
APOE	APOE-000653	chr19	50099560	CG	NONCODING	0.00195312	0	0.0833333
APOE	APOE-000721	chr19	50099628	GA	NONCODING	0.480469	0.433333	0.45
APOE	APOE-001010	chr19	50099917	CT	NONCODING	0	0	0.0916667
APOE	APOE-001408	chr19	3323152	AG	NONCODING	0	0	0.0833333
APOE	APOE-001482	chr19	50100389	CT	NONCODING	0.00390625	0	0
APOE	APOE-001487	chr19	50100394	CG	NONCODING	0	0.00833333	0
APOE	APOE-001497	chr19	50100404	AT	NONCODING	0.216797	0.15	0.358333
APOE	APOE-001561	chr19	50100468	TC	NONCODING	0.0585938	0.0916667	0.0166667
APOE	APOE-001719	chr19	50100626	CG	NONCODING	0	0.00833333	0
APOE	APOE-001769	chr19	50100676	GT	NONCODING	0.449219	0.5	0.241667
APOE	APOE-002023	chr19	50100930	CT	5UTR	0	0	0.00833333
APOE	APOE-002046	chr19	50100953	CT	NONCODING	0	0	0.0583333
APOE	APOE-003844	chr19	50102751	TG	NONCODING	0	0.0166667	0
APOE	APOE-004874	chr19	50103781	TC	NONSYN	0.0742188	0.133333	0.216667
APOE	APOE-004973	chr19	50103880	CT	NONSYN	0	0	0.0333333
APOE	APOE-005012	chr19	50103919	CT	NONSYN	0.0546875	0.1	0.108333
APOE	APOE-005137	chr19	50104044	CT	SYNON	0.0195312	0	0
APOE	APOE-006703	chr19	50105610-50105628	-+	NONCODING	0	0	0.133333
APOE	APOE-006868	chr19	50105775	TC	NONCODING	0.0957031	0.125	0.133333
APOE	APOE-007018	chr19	50105925	CT	NONCODING	0	0	0.00833333
APOE	APOE-007042	chr19	50105949	TC	NONCODING	0	0	0.1
APOE	APOE-007325	chr19	50106232	GT	NONCODING	0.0234375	0.025	0
APOE	APOE-007332	chr19	50106239	CA	NONCODING	0.0917969	0.116667	0.175
APOE	APOE-007384	chr19	50106291	CT	NONCODING	0.396484	0.383333	0.125
APOE	APOE-007412	chr19	50106319	GC	NONCODING	0	0	0.0333333
B3GALT4	B3GALT4-000098	chr6	33350992	-+	NONCODING	0.304688	0.166667	0.025
B3GALT4	B3GALT4-000240	chr6	33351134	CT	NONCODING	0	0	0.0166667
B3GALT4	B3GALT4-000272	chr6	33351166	TC	NONCODING	0.0351562	0.00833333	0.075
B3GALT4	B3GALT4-000341	chr6	33351235	AT	NONCODING	0.0351562	0.00833333	0.075
B3GALT4	B3GALT4-000460	chr6	33351354	GA	NONCODING	0	0	0.05
B3GALT4	B3GALT4-000538	chr6	33351432	CG	NONCODING	0.0292969	0.00833333	0
B3GALT4	B3GALT4-000968	chr6	33351862	-+	NONCODING	0.0664062	0.175	0.0333333
B3GALT4	B3GALT4-001405	chr6	33352298	AG	NONCODING	0	0.00833333	0.341667
B3GALT4	B3GALT4-001501	chr6	33352394	CT	NONCODING	0.00390625	0	0
B3GALT4	B3GALT4-001525	chr6	33352418	GT	NONCODING	0	0	0.00833333
B3GALT4	B3GALT4-001726	chr6	33352619	TC	NONCODING	0.255859	0.475	0.458333
B3GALT4	B3GALT4-001758	chr6	33352651	TC	NONCODING	0.00195312	0	0
B3GALT4	B3GALT4-001801	chr6	33352694	GC	NONCODING	0.138672	0.15	0.075
B3GALT4	B3GALT4-001804	chr6	33352697	GA	NONCODING	0	0	0.00833333
B3GALT4	B3GALT4-001867	chr6	33352760	AT	NONCODING	0.0253906	0	0
B3GALT4	B3GALT4-001891	chr6	33352784	TC	NONCODING	0	0	0.00833333
B3GALT4	B3GALT4-001895	chr6	33352788	AC	NONCODING	0	0	0.025
B3GALT4	B3GALT4-001899	chr6	33352792	CT	NONCODING	0	0	0.0666667
B3GALT4	B3GALT4-001948	chr6	33352841	GA	NONCODING	0	0	0.00833333
B3GALT4	B3GALT4-002290	chr6	33353183	CG	SYNON	0	0	0.0666667
B3GALT4	B3GALT4-002526	chr6	33353419	AC	NONSYN	0	0	0.0166667
B3GALT4	B3GALT4-002953	chr6	33353846	TA	SYNON	0.00195312	0.0166667	0
B3GALT4	B3GALT4-003022	chr6	33353915	AG	SYNON	0	0.00833333	0
B3GALT4	B3GALT4-003331	chr6	33354224	CA	NONSYN	0	0.00833333	0
B3GALT4	B3GALT4-003357	chr6	33354250	CG	NONSYN	0.00390625	0	0
B3GALT4	B3GALT4-003545	chr6	33354438	GA	3UTR	0	0	0.05
B3GALT4	B3GALT4-003564	chr6	33354457	GT	3UTR	0	0	0.025
B3GALT4	B3GALT4-003603	chr6	33354496	GA	3UTR	0.289062	0.15	0.025
B3GALT4	B3GALT4-003621	chr6	33354514	GA	3UTR	0	0	0.00833333
B3GALT4	B3GALT4-004007	chr6	33354900	CT	NONCODING	0	0	0.00833333
B3GALT4	B3GALT4-004130	chr6	33355023	AG	NONCODING	0	0.0166667	0
B3GALT4	B3GALT4-004680	chr6	33355573	GA	NONCODING	0.00195312	0	0
B3GALT4	B3GALT4-004770	chr6	33355663	TC	NONCODING	0	0	0.0166667
B3GALT4	B3GALT4-004899	chr6	33355792-33355793	-+	NONCODING	0.00976562	0	0.0583333
B3GALT4	B3GALT4-004918	chr6	33355811	CG	NONCODING	0	0.00833333	0
B3GALT4	B3GALT4-004929	chr6	33355822	GA	NONCODING	0	0	0.225
B3GALT4	B3GALT4-004960	chr6	33355853	AT	NONCODING	0.382812	0.308333	0.425
B3GALT4	B3GALT4-005011	chr6	33355904	CG	NONCODING	0.015625	0	0
B3GALT4	B3GALT4-005068	chr6	33355961	GA	NONCODING	0.0351562	0.00833333	0.0666667
B3GALT4	B3GALT4-005129	chr6	33356022	-+	NONCODING	0.117188	0.0166667	0.325
B3GALT4	B3GALT4-005143	chr6	33356036	TC	NONCODING	0	0.00833333	0
B3GALT4	B3GALT4-005153	chr6	33356045-33356069	-+	NONCODING	0.0683594	0.025	0.0166667
B3GALT4	B3GALT4-005178	chr6	33356070	GC	NONCODING	0	0.00833333	0
B3GALT4	B3GALT4-005204	chr6	33356096	GA	NONCODING	0.00195312	0	0
B3GALT4	B3GALT4-005255	chr6	33356147	GC	NONCODING	0	0	0.00833333
B3GALT4	B3GALT4-005260	chr6	33356152	AG	NONCODING	0.246094	0.483333	0.316667
B3GALT4	B3GALT4-005282	chr6	33356174	GC	NONCODING	0.00976562	0	0.141667
B3GALT4	B3GALT4-005285	chr6	33356177	CG	NONCODING	0	0	0.00833333
B3GALT4	B3GALT4-005458	chr6	33356350	CT	NONCODING	0.00585938	0.00833333	0
B3GALT4	B3GALT4-005500	chr6	33356392	TG	NONCODING	0	0.00833333	0.0833333
B4GALT4	B4GALT4-000521	chr3	120443921-120443922	-+	NONCODING	0.214844	0.241667	0.216667
B4GALT4	B4GALT4-000636	chr3	120443807	TC	NONCODING	0.0976562	0.166667	0.0333333
B4GALT4	B4GALT4-000723	chr3	120443720	AT	NONCODING	0.0214844	0.00833333	0
B4GALT4	B4GALT4-000730	chr3	120443713	CT	NONCODING	0.00195312	0	0
B4GALT4	B4GALT4-000751	chr3	120443692	GA	NONCODING	0.205078	0.183333	0.308333
B4GALT4	B4GALT4-000789	chr3	120443654	GA	NONCODING	0.00195312	0	0.00833333
B4GALT4	B4GALT4-000920	chr3	120443523	-+	NONCODING	0.00585938	0.00833333	0.075
B4GALT4	B4GALT4-000924	chr3	120443519	CT	NONCODING	0	0	0.05
B4GALT4	B4GALT4-000940	chr3	120443503	GT	NONCODING	0.0175781	0.0333333	0.133333
B4GALT4	B4GALT4-001143	chr3	120443300	CT	NONCODING	0.0214844	0.00833333	0
B4GALT4	B4GALT4-001161	chr3	120443282	AG	NONCODING	0	0	0.00833333
B4GALT4	B4GALT4-001228	chr3	120443215	CG	NONCODING	0	0	0.0166667
B4GALT4	B4GALT4-001502	chr3	120442941	AG	NONCODING	0	0	0.0416667
B4GALT4	B4GALT4-001615	chr3	120442826-120442828	-+	NONCODING	0.535156	0.25	0.208333
B4GALT4	B4GALT4-001704	chr3	120442739	TC	NONCODING	0.0332031	0.116667	0.133333
B4GALT4	B4GALT4-001759	chr3	120442684	TC	NONCODING	0	0	0.00833333
B4GALT4	B4GALT4-002083	chr3	120442360	CT	NONCODING	0	0.00833333	0
B4GALT4	B4GALT4-002097	chr3	120442346	CT	NONCODING	0	0	0.0333333
B4GALT4	B4GALT4-002139	chr3	120442304	GC	NONCODING	0.00195312	0	0
B4GALT4	B4GALT4-002243	chr3	120442200	CT	NONCODING	0.00195312	0	0
B4GALT4	B4GALT4-002274	chr3	120442169	CG	NONCODING	0.0234375	0.0416667	0
B4GALT4	B4GALT4-005865	chr3	120438578	CT	5UTR	0.251953	0.333333	0.283333
B4GALT4	B4GALT4-005882	chr3	120438561	CT	5UTR	0.0117188	0	0
B4GALT4	B4GALT4-005900	chr3	120438543	AG	5UTR	0	0	0.05
B4GALT4	B4GALT4-005939	chr3	120438504	AG	5UTR	0.00195312	0	0
B4GALT4	B4GALT4-006110	chr3	120438333	TG	NONCODING	0	0	0.0333333
B4GALT4	B4GALT4-006142	chr3	120438301	CT	NONCODING	0.0136719	0.05	0.0583333
B4GALT4	B4GALT4-007704	chr3	120436739	AC	5UTR	0	0.00833333	0
B4GALT4	B4GALT4-012591	chr3	120431852	TC	NONCODING	0.00976562	0	0
B4GALT4	B4GALT4-012608	chr3	120431835	TC	NONCODING	0.427734	0.233333	0.0583333
B4GALT4	B4GALT4-012654	chr3	120431789	CT	NONCODING	0.00195312	0	0
B4GALT4	B4GALT4-012722	chr3	120431721	CT	5UTR	0	0	0.0166667
B4GALT4	B4GALT4-012725	chr3	120431718	AC	5UTR	0	0.00833333	0
B4GALT4	B4GALT4-012775	chr3	120431668	AG	5UTR	0	0.00833333	0
B4GALT4	B4GALT4-012836	chr3	120431607	CT	SYNON	0	0	0.00833333
B4GALT4	B4GALT4-012908	chr3	120431535	CT	SYNON	0	0	0.075
B4GALT4	B4GALT4-012923	chr3	120431520	AG	SYNON	0.00390625	0.0166667	0
B4GALT4	B4GALT4-013037	chr3	120431406	CT	SYNON	0.412109	0.233333	0.0416667
B4GALT4	B4GALT4-013135	chr3	120431308	CG	NONCODING	0.410156	0.225	0.191667
B4GALT4	B4GALT4-015957	chr3	120428486	CG	NONSYN	0.115234	0.216667	0.3
B4GALT4	B4GALT4-016130	chr3	120428313	GC	NONCODING	0	0	0.0166667
B4GALT4	B4GALT4-016139	chr3	120428304	CT	NONCODING	0.0664062	0.158333	0.0416667
B4GALT4	B4GALT4-016175	chr3	120428268	AG	NONCODING	0.0664062	0.158333	0.0416667
B4GALT4	B4GALT4-024300	chr3	120420143	GC	NONCODING	0	0	0.0833333
B4GALT4	B4GALT4-026537	chr3	120417906	AT	NONCODING	0.0234375	0.0833333	0.05
B4GALT4	B4GALT4-030084	chr3	120414359	AC	NONCODING	0	0	0.0916667
B4GALT4	B4GALT4-030212	chr3	120414231	TC	NONCODING	0.015625	0.0416667	0
B4GALT4	B4GALT4-030267	chr3	120414176	TC	SYNON	0	0	0.00833333
B4GALT4	B4GALT4-030350	chr3	120414093	GA	NONSYN	0	0	0.025
B4GALT4	B4GALT4-030364	chr3	120414079	AG	3UTR	0.0410156	0.00833333	0.225
B4GALT4	B4GALT4-030468	chr3	120413975	GT	3UTR	0.00195312	0	0
B4GALT4	B4GALT4-030634	chr3	120413809	AG	3UTR	0.0332031	0	0
B4GALT4	B4GALT4-030640	chr3	120413803	GA	3UTR	0.03125	0.00833333	0
B4GALT4	B4GALT4-030869	chr3	120413574	CT	3UTR	0.0566406	0.0666667	0.25
B4GALT4	B4GALT4-030926	chr3	120413517	CT	3UTR	0.0292969	0.00833333	0
B4GALT4	B4GALT4-030944	chr3	120413499	TC	3UTR	0.00585938	0	0.125
B4GALT4	B4GALT4-030962	chr3	120413481	GC	3UTR	0.191406	0.25	0.766667
B4GALT4	B4GALT4-030970	chr3	120413473	AC	3UTR	0.00195312	0	0
B4GALT4	B4GALT4-031107	chr3	120413336	AG	3UTR	0.00195312	0	0
B4GALT4	B4GALT4-031229	chr3	120413214	CT	NONCODING	0	0	0.025
B4GALT4	B4GALT4-031270	chr3	120413173	GA	NONCODING	0.0664062	0.158333	0.133333
B4GALT4	B4GALT4-031271	chr3	120413172	CG	NONCODING	0	0	0.0333333
B4GALT4	B4GALT4-031289	chr3	120413154	TA	NONCODING	0.439453	0.25	0.0583333
B4GALT4	B4GALT4-031367	chr3	120413076	AG	NONCODING	0.158203	0.175	0.425
B4GALT4	B4GALT4-031480	chr3	120412963	-+	NONCODING	0	0	0.075
B4GALT4	B4GALT4-031608	chr3	120412835	TG	NONCODING	0	0	0.0166667
B4GALT4	B4GALT4-031639	chr3	120412804	CT	NONCODING	0	0	0.05
B4GALT4	B4GALT4-032160	chr3	120412283	AG	NONCODING	0	0.00833333	0
B4GALT4	B4GALT4-032342	chr3	120412101	TA	NONCODING	0	0	0.0916667
B4GALT4	B4GALT4-032492	chr3	120411951	GA	NONCODING	0	0	0.00833333
B4GALT4	B4GALT4-032512	chr3	120411931	TC	NONCODING	0.00195312	0	0
B4GALT4	B4GALT4-032620	chr3	120411823	CT	NONCODING	0.078125	0.0166667	0.158333
LDLR	LDLR-000056	chr19	11059187	CT	NONCODING	0.113281	0.075	0.391667
LDLR	LDLR-000360	chr19	11059491	CT	NONCODING	0	0	0.0666667
LDLR	LDLR-000371	chr19	11059502	TC	NONCODING	0.121094	0.0916667	0.391667
LDLR	LDLR-000552	chr19	11059683	CA	NONCODING	0	0	0.158333
LDLR	LDLR-000624	chr19	11059755	TG	NONCODING	0.0136719	0.0166667	0
LDLR	LDLR-000649	chr19	11059780	GA	NONCODING	0.0859375	0.05	0
LDLR	LDLR-000721	chr19	11059852	AT	NONCODING	0.00390625	0	0
LDLR	LDLR-000757	chr19	11059888	TC	NONCODING	0.00195312	0	0
LDLR	LDLR-000812	chr19	11059943	CT	NONCODING	0	0	0.025
LDLR	LDLR-000954	chr19	11060085	TG	NONCODING	0	0	0.00833333
LDLR	LDLR-001168	chr19	11060299	CT	NONCODING	0	0	0.0666667
LDLR	LDLR-001178	chr19	11060309	CT	NONCODING	0	0	0.00833333
LDLR	LDLR-001355	chr19	11060486	CT	NONCODING	0.0273438	0.00833333	0
LDLR	LDLR-001365	chr19	11060496	GA	NONCODING	0.00976562	0.0166667	0
LDLR	LDLR-001404	chr19	11060535	CT	NONCODING	0	0	0.025
LDLR	LDLR-001601	chr19	11060732	AG	NONCODING	0	0	0.00833333
LDLR	LDLR-001826	chr19	11060957	GT	NONCODING	0	0	0.00833333
LDLR	LDLR-001877	chr19	11061008	CT	NONCODING	0	0	0.0666667
LDLR	LDLR-002178	chr19	11061309	CA	NONCODING	0.00195312	0	0.0666667
LDLR	LDLR-012781	chr19	11071912	CT	SYNON	0.0996094	0.1	0.00833333
LDLR	LDLR-012790	chr19	11071921	CT	SYNON	0	0	0.075
LDLR	LDLR-012946	chr19	11072077	GA	NONCODING	0.132812	0.0416667	0.175
LDLR	LDLR-013077	chr19	11072208	GA	NONCODING	0.00195312	0	0.05
LDLR	LDLR-017715	chr19	11076846	TC	NONCODING	0.00390625	0	0.225
LDLR	LDLR-018145	chr19	11077276	GA	NONSYN	0	0	0.00833333
LDLR	LDLR-020058	chr19	11079189	CG	NONSYN	0	0	0.00833333
LDLR	LDLR-020059	chr19	11079190	GA	NONSYN	0	0.00833333	0
LDLR	LDLR-020075	chr19	11079206	GA	NONCODING	0.00195312	0	0
LDLR	LDLR-020095	chr19	11079226	GA	NONCODING	0.0078125	0.0166667	0
LDLR	LDLR-023158	chr19	11082289	CT	NONCODING	0.0117188	0.0166667	0
LDLR	LDLR-023226	chr19	11082357	GA	NONSYN	0	0	0.00833333
LDLR	LDLR-023326	chr19	11082457	GC	NONCODING	0.394531	0.408333	0
LDLR	LDLR-023375	chr19	11082506	AC	NONCODING	0.0195312	0.00833333	0
LDLR	LDLR-024051	chr19	11083182	TC	NONCODING	0.0117188	0.025	0
LDLR	LDLR-024169	chr19	11083300	GA	NONSYN	0.117188	0.0416667	0.258333
LDLR	LDLR-025798	chr19	11084929	CT	NONCODING	0	0	0.025
LDLR	LDLR-025959	chr19	11085090	CT	SYNON	0	0	0.0166667
LDLR	LDLR-026026	chr19	11085157	CT	NONCODING	0.015625	0.025	0.191667
LDLR	LDLR-026050	chr19	11085181	CT	NONCODING	0.408203	0.441667	0
LDLR	LDLR-026134	chr19	11085215	GA	SYNON	0.4375	0.458333	0.275
LDLR	LDLR-028669	chr19	11087800	CT	SYNON	0.00976562	0.00833333	0.0916667
LDLR	LDLR-029293	chr19	11088424	GC	NONCODING	0	0	0.0166667
LDLR	LDLR-029323	chr19	11088454	CT	NONCODING	0.0117188	0.025	0.00833333
LDLR	LDLR-029335	chr19	11088466	GT	NONCODING	0.115234	0.0666667	0.425
LDLR	LDLR-029349	chr19	11088480	CA	NONCODING	0.351562	0.383333	0.258333
LDLR	LDLR-029394	chr19	11088430	GA	NONCODING	0.00585938	0.00833333	0
LDLR	LDLR-029423	chr19	11088554	CT	SYNON	0.25	0.125	0.15
LDLR	LDLR-029431	chr19	11088562	TC	NONSYN	0.00585938	0	0
LDLR	LDLR-029471	chr19	11088602	CT	SYNON	0.351562	0.358333	0
LDLR	LDLR-029514	chr19	11088645	GT	NONSYN	0	0.00833333	0
LDLR	LDLR-032711	chr19	11091842	CT	SYNON	0.00195312	0.00833333	0
LDLR	LDLR-032750	chr19	11091881	TC	SYNON	0.382812	0.433333	0.141667
LDLR	LDLR-032768	chr19	11091899	CA	SYNON	0.00195312	0	0
LDLR	LDLR-033072	chr19	11092203	GA	NONCODING	0.00195312	0.00833333	0
LDLR	LDLR-033204	chr19	11092335	AG	NONCODING	0.0117188	0.075	0
LDLR	LDLR-035755	chr19	11094886	CT	NONSYN	0.0136719	0.0166667	0
LDLR	LDLR-035810	chr19	11094941	GA	SYNON	0.402344	0.258333	0.383333
LDLR	LDLR-040482	chr19	11099613	GA	NONCODING	0.00976562	0.025	0.0166667
LDLR	LDLR-040506	chr19	11099637	GA	NONCODING	0.00195312	0.0166667	0
LDLR	LDLR-040671	chr19	11099802	CA	NONCODING	0.0136719	0.025	0.00833333
LDLR	LDLR-040676	chr19	11099807	CT	NONCODING	0.105469	0.208333	0.158333
LDLR	LDLR-040677	chr19	11099808	GA	NONCODING	0.0078125	0.0166667	0.116667
LDLR	LDLR-042063	chr19	11101194	CT	NONSYN	0	0.00833333	0
LDLR	LDLR-043679	chr19	11102810	GA	NONCODING	0.121094	0.225	0.158333
LDLR	LDLR-043746	chr19	11102877	GA	NONCODING	0.125	0.225	0.175
LDLR	LDLR-043773	chr19	11102904	GA	NONCODING	0.0136719	0.025	0.2
LDLR	LDLR-043784	chr19	11102915	AG	NONCODING	0.390625	0.4	0.116667
LDLR	LDLR-043803	chr19	11102934	CT	NONCODING	0	0	0.0166667
LDLR	LDLR-043874	chr19	11103005	AG	3UTR	0	0	0.0333333
LDLR	LDLR-043889	chr19	11103020	CG	3UTR	0.00585938	0	0
LDLR	LDLR-043913	chr19	11103044	GA	3UTR	0.123047	0.225	0.166667
LDLR	LDLR-044002	chr19	11103133	GA	3UTR	0.00585938	0.0166667	0.116667
LDLR	LDLR-044084	chr19	11103215	GA	3UTR	0	0.00833333	0
LDLR	LDLR-044142	chr19	11103273	GA	3UTR	0.00195312	0	0
LDLR	LDLR-044176	chr19	11103307	CG	3UTR	0.166016	0.116667	0.383333
LDLR	LDLR-044199	chr19	11103330	GA	3UTR	0	0.00833333	0
LDLR	LDLR-044365	chr19	11103496	GA	3UTR	0.140625	0.25	0.291667
LDLR	LDLR-044527	chr19	11103658	CT	3UTR	0.441406	0.3	0.658333
LDLR	LDLR-044634	chr19	11103765	AG	3UTR	0.123047	0.208333	0.175
LDLR	LDLR-044664	chr19	11103795	CT	3UTR	0.0136719	0.025	0.00833333
LDLR	LDLR-044826	chr19	11103957	CT	3UTR	0	0	0.0166667
LDLR	LDLR-044843	chr19	11103974	GC	3UTR	0.00195312	0	0.166667
LDLR	LDLR-045029	chr19	11104160	GA	3UTR	0.0976562	0.183333	0.175
LDLR	LDLR-045088	chr19	11104219	CT	3UTR	0.0078125	0	0
LDLR	LDLR-045096	chr19	11104227-11104229	-+	3UTR	0.0976562	0.191667	0.108333
LDLR	LDLR-045123	chr19	11104254	CT	3UTR	0.128906	0.0583333	0.225
LDLR	LDLR-045186	chr19	11104317	GA	3UTR	0	0	0.0166667
LDLR	LDLR-045193	chr19	11104324	GA	3UTR	0.00195312	0	0.1
LDLR	LDLR-045197	chr19	11104328	CG	3UTR	0.0898438	0.175	0.133333
LDLR	LDLR-045215	chr19	11104346	TC	3UTR	0.267578	0.175	0.391667
LDLR	LDLR-045237	chr19	61548060	TC	3UTR	0.123047	0.208333	0.175
LDLR	LDLR-045278	chr19	11104409	AC	3UTR	0.00195312	0.00833333	0
LDLR	LDLR-045280	chr19	11104411	AC	3UTR	0.345703	0.258333	0.325
LDLR	LDLR-045314	chr19	11104445	AG	3UTR	0.105469	0.225	0.166667
LDLR	LDLR-045371	chr19	11104502	TC	3UTR	0.107422	0.183333	0.15
LDLR	LDLR-045461	chr19	11104592	GT	3UTR	0.09375	0.183333	0.166667
LDLR	LDLR-045604	chr19	11104735	CT	3UTR	0.373047	0.408333	0
LDLR	LDLR-045877	chr19	11105008	GA	3UTR	0.0214844	0.025	0
LDLR	LDLR-045915	chr19	11105046	GA	3UTR	0.00195312	0	0.166667
LDLR	LDLR-046180	chr19	11105311	CG	3UTR	0.00195312	0	0
LDLR	LDLR-046402	chr19	11105533	GA	NONCODING	0	0	0.0833333
LDLR	LDLR-046881	chr19	11106012	GC	NONCODING	0.0996094	0.0833333	0.108333
LDLR	LDLR-047322	chr19	11106453	CT	NONCODING	0.130859	0.225	0.158333
LDLR	LDLR-047326	chr19	11106457	GA	NONCODING	0	0	0.0166667
LDLR	LDLR-047338	chr19	11106469	AG	NONCODING	0.130859	0.225	0.175
LDLR	LDLR-047341	chr19	11106472	CT	NONCODING	0.150391	0.1	0.15
PCSK9	PCSK9-000026	chr1	55275833	GA	NONCODING	0	0	0.00833333
PCSK9	PCSK9-000118	chr1	55275925	GT	NONCODING	0	0	0.0166667
PCSK9	PCSK9-000229	chr1	55276036	AG	NONCODING	0.259766	0.241667	0.0333333
PCSK9	PCSK9-000244	chr1	55276051	AT	NONCODING	0	0	0.0583333
PCSK9	PCSK9-000540	chr1	55276347	GT	NONCODING	0	0	0.0583333
PCSK9	PCSK9-000823	chr1	55276630	CA	NONCODING	0	0	0.0166667
PCSK9	PCSK9-000969	chr1	55276776	CG	NONCODING	0.236328	0.158333	0.325
PCSK9	PCSK9-001114	chr1	55276921	CT	NONCODING	0.00195312	0	0
PCSK9	PCSK9-001173	chr1	55276980	AT	NONCODING	0	0	0.025
PCSK9	PCSK9-001182	chr1	55276989	CT	NONCODING	0	0.025	0
PCSK9	PCSK9-001220	chr1	55277027	GA	NONCODING	0	0	0.0666667
PCSK9	PCSK9-001367	chr1	55277174	AG	NONCODING	0.119141	0.116667	0
PCSK9	PCSK9-001431	chr1	55277238	AG	NONCODING	0.298828	0.308333	0.191667
PCSK9	PCSK9-001607	chr1	55277414	GC	NONCODING	0.00390625	0	0
PCSK9	PCSK9-001757	chr1	55277564	GT	NONCODING	0	0	0.00833333
PCSK9	PCSK9-001873	chr1	55277680	GA	NONCODING	0	0	0.00833333
PCSK9	PCSK9-002005	chr1	55277812	GA	5UTR	0	0.0166667	0
PCSK9	PCSK9-002047	chr1	55277854	GT	5UTR	0	0	0.2
PCSK9	PCSK9-002228	chr1	55278035	CT	5UTR	0.126953	0.125	0
PCSK9	PCSK9-002431	chr1	55278235	GT	NONSYN	0.0488281	0.00833333	0
PCSK9	PCSK9-002435	chr1	55278239	CT	SYNON	0.03125	0.0166667	0
PCSK9	PCSK9-002452	chr1	55278256	CT	NONSYN	0.121094	0.125	0
PCSK9	PCSK9-002516	chr1	55278320	GA	NONCODING	0.0195312	0.0333333	0.191667
PCSK9	PCSK9-006139	chr1	55281943	TC	NONCODING	0.015625	0.0416667	0.166667
PCSK9	PCSK9-006159	chr1	55281963	CT	NONCODING	0	0	0.00833333
PCSK9	PCSK9-006403	chr1	55282207	GA	NONSYN	0.00390625	0	0
PCSK9	PCSK9-006444	chr1	55282248	CT	NONSYN	0	0.00833333	0
PCSK9	PCSK9-006476	chr1	55282280	CT	SYNON	0	0	0.00833333
PCSK9	PCSK9-008749	chr1	55284553	CT	NONCODING	0	0.00833333	0
PCSK9	PCSK9-008779	chr1	55284583	AG	NONCODING	0.341797	0.308333	0.233333
PCSK9	PCSK9-009006	chr1	55284810	CG	STOPGAINED	0	0	0.0166667
PCSK9	PCSK9-009149	chr1	55284953	CA	NONCODING	0	0	0.133333
PCSK9	PCSK9-014875	chr1	55290679	AC	NONCODING	0	0	0.00833333
PCSK9	PCSK9-014877	chr1	55290681	GA	NONCODING	0.0214844	0.05	0.0416667
PCSK9	PCSK9-014944	chr1	55290748	CA	NONCODING	0.0234375	0.0666667	0.375
PCSK9	PCSK9-014950	chr1	55290754	AG	NONCODING	0.382812	0.358333	0.775
PCSK9	PCSK9-014970	chr1	55290774	TC	NONCODING	0	0	0.0166667
PCSK9	PCSK9-015071	chr1	55290875	GA	NONCODING	0.0195312	0.0416667	0.025
PCSK9	PCSK9-015100	chr1	55290904	CT	NONCODING	0.466797	0.416667	0.583333
PCSK9	PCSK9-015148	chr1	55290952	GT	SYNON	0.0175781	0	0
PCSK9	PCSK9-015154	chr1	55290958	CT	SYNON	0	0	0.108333
PCSK9	PCSK9-015169	chr1	55290973	CT	SYNON	0.00390625	0.00833333	0.00833333
PCSK9	PCSK9-015206	chr1	55291010	CT	NONSYN	0	0	0.00833333
PCSK9	PCSK9-015251	chr1	55291055	AG	NONCODING	0.279297	0.358333	0.85
PCSK9	PCSK9-018485	chr1	55294289	CA	NONSYN	0	0	0.0166667
PCSK9	PCSK9-018497	chr1	55294301	CA	NONSYN	0	0	0.00833333
PCSK9	PCSK9-018673	chr1	55294477	GA	NONCODING	0	0	0.0583333
PCSK9	PCSK9-018690	chr1	55294494	AG	NONCODING	0.0332031	0.0666667	0.166667
PCSK9	PCSK9-018861	chr1	55294665-55294666	-+	NONCODING	0	0	0.00833333
PCSK9	PCSK9-018867	chr1	55294671	AC	NONCODING	0.0175781	0.0333333	0.075
PCSK9	PCSK9-019723	chr1	55295527	GC	NONCODING	0.00195312	0	0
PCSK9	PCSK9-019817	chr1	55295621	GA	SYNON	0	0	0.1
PCSK9	PCSK9-019821	chr1	55295625	CA	NONSYN	0.00195312	0	0
PCSK9	PCSK9-020145	chr1	55295949	GA	NONCODING	0.140625	0.183333	0.341667
PCSK9	PCSK9-020458	chr1	55296262	CT	NONCODING	0	0	0.00833333
PCSK9	PCSK9-020586	chr1	55296390	AG	NONSYN	0	0	0.0333333
PCSK9	PCSK9-020606	chr1	55296410	GA	NONSYN	0	0	0.0166667
PCSK9	PCSK9-020638	chr1	55296442	CT	SYNON	0	0	0.025
PCSK9	PCSK9-020639	chr1	55296443	GA	NONSYN	0	0	0.0666667
PCSK9	PCSK9-020675	chr1	55296479	GT	NONCODING	0	0	0.00833333
PCSK9	PCSK9-020768	chr1	55296572	TC	NONCODING	0.160156	0.158333	0.241667
PCSK9	PCSK9-020868	chr1	55296672	CA	NONCODING	0	0	0.0166667
PCSK9	PCSK9-020869	chr1	55296673	CT	NONCODING	0	0	0.0166667
PCSK9	PCSK9-020900	chr1	55296704	TC	NONCODING	0.162109	0.183333	0.241667
PCSK9	PCSK9-020981	chr1	55296785	GA	SYNON	0.158203	0.175	0.241667
PCSK9	PCSK9-020998	chr1	55296802	GA	NONSYN	0	0	0.00833333
PCSK9	PCSK9-021021	chr1	55296825	AG	NONSYN	0.148438	0.141667	0.241667
PCSK9	PCSK9-021032	chr1	55296836	CT	SYNON	0	0	0.00833333
PCSK9	PCSK9-021047	chr1	55296851	GA	SYNON	0	0	0.00833333
PCSK9	PCSK9-021133	chr1	55296937	TC	NONCODING	0	0	0.0166667
PCSK9	PCSK9-021927	chr1	55297731	CT	NONCODING	0	0	0.116667
PCSK9	PCSK9-021936	chr1	55297740	CT	NONCODING	0	0	0.00833333
PCSK9	PCSK9-022097	chr1	55297901	AG	NONSYN	0	0	0.00833333
PCSK9	PCSK9-022110	chr1	55297914	CT	SYNON	0.0195312	0	0
PCSK9	PCSK9-022166	chr1	55297970	CT	NONCODING	0	0	0.0166667
PCSK9	PCSK9-022183	chr1	55297987	CT	NONCODING	0.0175781	0.0416667	0.0333333
PCSK9	PCSK9-022184	chr1	55297988	AG	NONCODING	0.201172	0.325	0.725
PCSK9	PCSK9-023765	chr1	55299569	TC	NONCODING	0	0	0.00833333
PCSK9	PCSK9-023798	chr1	55299602	AG	NONCODING	0	0	0.0166667
PCSK9	PCSK9-023877	chr1	55299681	CT	NONSYN	0.00195312	0	0
PCSK9	PCSK9-024006	chr1	55299810	AC	NONSYN	0	0	0.025
PCSK9	PCSK9-024024	chr1	55299828	CG	NONCODING	0	0	0.025
PCSK9	PCSK9-024089	chr1	55299893	CT	NONCODING	0	0.00833333	0
PCSK9	PCSK9-024107	chr1	55299911	AG	NONCODING	0.21875	0.308333	0.708333
PCSK9	PCSK9-024119	chr1	55299923	CT	NONCODING	0	0	0.0916667
PCSK9	PCSK9-025650	chr1	55301454	GA	NONCODING	0	0	0.00833333
PCSK9	PCSK9-025667	chr1	55301471	GA	NONCODING	0.0175781	0	0
PCSK9	PCSK9-025831	chr1	55301635	CT	SYNON	0	0	0.0166667
PCSK9	PCSK9-025940	chr1	55301744	GC	NONSYN	0.0195312	0	0
PCSK9	PCSK9-025971	chr1	55301775	AG	NONSYN	0.0292969	0.05	0.366667
PCSK9	PCSK9-025999	chr1	55301803	CA	STOPGAINED	0	0	0.00833333
PCSK9	PCSK9-026116	chr1	55301920	CT	3UTR	0	0.00833333	0.108333
PCSK9	PCSK9-026172	chr1	55301976	GA	3UTR	0.00195312	0	0
PCSK9	PCSK9-026386	chr1	55302190	CT	3UTR	0	0.00833333	0.108333
PCSK9	PCSK9-026455	chr1	55302259	CT	3UTR	0	0.00833333	0.116667
PCSK9	PCSK9-026486	chr1	55302290	GC	3UTR	0	0	0.1
PCSK9	PCSK9-026490	chr1	55302294	-+	3UTR	0.0351562	0.0333333	0.0583333
PCSK9	PCSK9-026545	chr1	55302348	TC	3UTR	0.0136719	0	0
PCSK9	PCSK9-026579	chr1	55302382	-+	3UTR	0	0.00833333	0.0916667
PCSK9	PCSK9-026613	chr1	55302416	TC	3UTR	0.189453	0.283333	0.683333
PCSK9	PCSK9-026656	chr1	55302459	CT	3UTR	0	0.00833333	0.108333
PCSK9	PCSK9-026890	chr1	55302693	TC	3UTR	0	0	0.0166667
PCSK9	PCSK9-026891	chr1	55302694	TC	3UTR	0	0	0.116667
PCSK9	PCSK9-026992	chr1	55302795	CT	3UTR	0.00585938	0	0
PCSK9	PCSK9-027408	chr1	55303211-55303214	-+	NONCODING	0.203125	0.233333	0.0666667
PCSK9	PCSK9-027416	chr1	55303219	GT	NONCODING	0	0	0.075
PCSK9	PCSK9-027453	chr1	55303256	GA	NONCODING	0	0.00833333	0.1
PCSK9	PCSK9-027620	chr1	55303419	CG	NONCODING	0	0	0.0916667
PCSK9	PCSK9-027925	chr1	55303724	CT	NONCODING	0.138672	0.233333	0.433333
PCSK9	PCSK9-027928	chr1	55303727	GT	NONCODING	0	0	0.00833333
PCSK9	PCSK9-028193	chr1	55303992	TC	NONCODING	0	0	0.0166667
PCSK9	PCSK9-028280	chr1	55304079	CT	NONCODING	0	0	0.0166667
PCSK9	PCSK9-028317	chr1	55304116	GT	NONCODING	0	0.0666667	0.0333333
PCSK9	PCSK9-028424	chr1	55304223	CT	NONCODING	0	0.00833333	0.108333
PCSK9	PCSK9-028485	chr1	55304284	TC	NONCODING	0.00195312	0	0
PCSK9	PCSK9-028531	chr1	55304330	CA	NONCODING	0	0.00833333	0
PCSK9	PCSK9-028583	chr1	55304382	AG	NONCODING	0	0	0.0166667
PCSK9	PCSK9-028720	chr1	55304519-55304521	-+	NONCODING	0.0195312	0.0333333	0.0416667
PCSK9	PCSK9-028781	chr1	55304577	CT	NONCODING	0.0214844	0.00833333	0
PCSK9	PCSK9-028904	chr1	55304700	TC	NONCODING	0	0	0.025
PCSK9	PCSK9-028934	chr1	55304730	TG	NONCODING	0.00585938	0.025	0
PCSK9	PCSK9-029064	chr1	55304860	GA	NONCODING	0	0	0.00833333
PCSK9	PCSK9-029109	chr1	55304905	CG	NONCODING	0	0	0.00833333
PCSK9	PCSK9-029147	chr1	55304943	GA	NONCODING	0	0	0.0166667
SORT1	SORT1-000145	chr1	109743942	TC	NONCODING	0	0	0.00833333
SORT1	SORT1-000573	chr1	109743514	TA	NONCODING	0.0253906	0.00833333	0.0166667
SORT1	SORT1-000599	chr1	109743488	AG	NONCODING	0.00585938	0	0.133333
SORT1	SORT1-000690	chr1	109743397	CT	NONCODING	0.00390625	0	0
SORT1	SORT1-000745	chr1	109743342	GT	NONCODING	0.00195312	0	0
SORT1	SORT1-001053	chr1	109743034	CT	NONCODING	0	0.025	0
SORT1	SORT1-001132	chr1	109742955	AC	NONCODING	0	0	0.00833333
SORT1	SORT1-001431	chr1	109742656	AG	NONCODING	0.275391	0.3	0.725
SORT1	SORT1-002061	chr1	109742026	CG	SYNON	0.164062	0.1	0.166667
SORT1	SORT1-030251	chr1	109713836	AG	NONCODING	0	0	0.00833333
SORT1	SORT1-030265	chr1	109713822	AC	NONCODING	0	0.00833333	0
SORT1	SORT1-030513	chr1	109713574	TC	NONCODING	0.0292969	0.0916667	0.05
SORT1	SORT1-032438	chr1	109711649	GA	NONCODING	0	0	0.0166667
SORT1	SORT1-032440	chr1	109711647	AT	NONCODING	0	0	0.025
SORT1	SORT1-032464	chr1	109711623	AG	NONSYN	0.00195312	0	0
SORT1	SORT1-032551	chr1	109711536	GA	NONCODING	0.160156	0.1	0
SORT1	SORT1-032600	chr1	109711487	TC	NONCODING	0.00195312	0	0
SORT1	SORT1-045245	chr1	109698842	GA	NONCODING	0	0	0.00833333
SORT1	SORT1-045461	chr1	109698626	CT	SYNON	0.265625	0.3	0.341667
SORT1	SORT1-045464	chr1	109698623	AG	SYNON	0.00585938	0.133333	0.0333333
SORT1	SORT1-048861	chr1	109695226	GA	NONCODING	0	0	0.00833333
SORT1	SORT1-052306	chr1	109691781	GA	NONCODING	0.00585938	0	0.141667
SORT1	SORT1-052346	chr1	109691741	AG	NONCODING	0.0078125	0	0.00833333
SORT1	SORT1-052491	chr1	109691596	CT	NONCODING	0.00390625	0	0
SORT1	SORT1-052560	chr1	109691527	CG	NONCODING	0	0	0.00833333
SORT1	SORT1-057789	chr1	109686298	CA	SYNON	0.275391	0.3	0.7
SORT1	SORT1-057890	chr1	109686197	AG	NONSYN	0.00195312	0	0
SORT1	SORT1-058988	chr1	109685098-109685099	-+	NONCODING	0.269531	0.308333	0.541667
SORT1	SORT1-059284	chr1	109684805	CT	NONCODING	0.00195312	0	0.05
SORT1	SORT1-063516	chr1	109680573	GA	NONCODING	0.00976562	0	0.125
SORT1	SORT1-063561	chr1	109680528	AG	NONCODING	0.0117188	0	0
SORT1	SORT1-063604	chr1	109680485	CT	NONSYN	0.00390625	0	0
SORT1	SORT1-063663	chr1	109680426	GC	NONSYN	0.0117188	0	0
SORT1	SORT1-063742	chr1	109680347	TG	NONCODING	0.00195312	0.00833333	0
SORT1	SORT1-063790	chr1	109680299	TC	NONCODING	0.00195312	0	0
SORT1	SORT1-063857	chr1	109680232	TA	NONCODING	0.00976562	0	0.15
SORT1	SORT1-063861	chr1	109680228	GA	NONCODING	0.00390625	0	0.0666667
SORT1	SORT1-063874	chr1	109680215	GC	NONCODING	0.00976562	0	0
SORT1	SORT1-063926	chr1	109680163	TC	NONCODING	0.00390625	0	0
SORT1	SORT1-072161	chr1	109671928	AG	NONCODING	0.0117188	0	0
SORT1	SORT1-072542	chr1	109671547	TA	NONCODING	0	0.00833333	0
SORT1	SORT1-072638	chr1	109671451	CT	NONCODING	0.00585938	0	0.241667
SORT1	SORT1-073039	chr1	109671050	CT	NONCODING	0	0	0.00833333
SORT1	SORT1-076653	chr1	109667436	AC	NONCODING	0.00195312	0	0.0833333
SORT1	SORT1-076733	chr1	109667356	CG	NONCODING	0	0.00833333	0
SORT1	SORT1-076936	chr1	109667153	GA	NONSYN	0	0	0.00833333
SORT1	SORT1-077044	chr1	109667045	CT	NONCODING	0	0	0.00833333
SORT1	SORT1-077208	chr1	109666881	GA	NONCODING	0	0.0166667	0
SORT1	SORT1-077242	chr1	109666847	AC	NONCODING	0.0136719	0	0
SORT1	SORT1-077283	chr1	109666806	-+	NONCODING	0.324219	0.383333	0.541667
SORT1	SORT1-082144	chr1	109661945	GA	NONCODING	0.00195312	0	0.183333
SORT1	SORT1-082331	chr1	109661758	GA	NONCODING	0	0	0.00833333
SORT1	SORT1-082388	chr1	109661701	GA	NONCODING	0	0	0.00833333
SORT1	SORT1-082422	chr1	109661667	GA	NONCODING	0.244141	0.3	0.766667
SORT1	SORT1-082445	chr1	109661644	CT	NONCODING	0	0	0.025
SORT1	SORT1-082598	chr1	109661491	AG	NONCODING	0	0	0.108333
SORT1	SORT1-082683	chr1	109661406	TG	NONCODING	0	0.0166667	0
SORT1	SORT1-082717	chr1	109661372	TC	NONCODING	0.0078125	0	0.0166667
SORT1	SORT1-082983	chr1	109661106	TG	NONCODING	0.00390625	0	0
SORT1	SORT1-083081	chr1	109661008	GA	NONSYN	0	0	0.0583333
SORT1	SORT1-084877	chr1	109659212	AG	NONCODING	0	0	0.0666667
SORT1	SORT1-085428	chr1	109658661	TC	NONCODING	0	0	0.025
SORT1	SORT1-085440	chr1	109658649	AG	NONCODING	0.00976562	0	0.0166667
SORT1	SORT1-085718	chr1	109658371	CA	NONCODING	0	0	0.00833333
SORT1	SORT1-085721	chr1	109658368	CT	NONCODING	0	0	0.00833333
SORT1	SORT1-085723	chr1	109658366	CA	NONCODING	0.0117188	0.15	0.0666667
SORT1	SORT1-085743	chr1	109658346	AG	NONCODING	0.00390625	0	0
SORT1	SORT1-085744	chr1	109658345	GA	NONCODING	0	0	0.00833333
SORT1	SORT1-086005	chr1	109658084	CA	3UTR	0	0	0.025
SORT1	SORT1-086180	chr1	109657908-109657909	-+	3UTR	0.371094	0.325	0.558333
SORT1	SORT1-086203	chr1	109657886	CT	3UTR	0	0	0.0166667
SORT1	SORT1-086260	chr1	109657829	CT	3UTR	0.554688	0.533333	0.05
SORT1	SORT1-086273	chr1	109657816	GC	3UTR	0.00976562	0	0
SORT1	SORT1-086591	chr1	109657498	CG	3UTR	0	0	0.00833333
SORT1	SORT1-086659	chr1	109657430	AT	3UTR	0	0	0.00833333
SORT1	SORT1-086673	chr1	109657416	AG	3UTR	0	0	0.0666667
SORT1	SORT1-086738	chr1	109657351	AG	3UTR	0	0	0.00833333
SORT1	SORT1-086748	chr1	109657340-109657341	-+	3UTR	0.00390625	0	0
SORT1	SORT1-086774	chr1	109657315	CT	3UTR	0	0	0.0166667
SORT1	SORT1-086812	chr1	109657277	GA	3UTR	0	0	0.05
SORT1	SORT1-086814	chr1	109657275	TC	3UTR	0.0234375	0.00833333	0
SORT1	SORT1-086866	chr1	109657221-109657223	-+	3UTR	0	0.00833333	0
SORT1	SORT1-087162	chr1	109656927	TC	3UTR	0.267578	0.316667	0.533333
SORT1	SORT1-087269	chr1	109656820	AG	3UTR	0	0	0.05
SORT1	SORT1-087454	chr1	109656635	AT	3UTR	0	0	0.00833333
SORT1	SORT1-087546	chr1	109656543	TC	3UTR	0.0117188	0.05	0
SORT1	SORT1-088183	chr1	109655906	TA	3UTR	0	0	0.0166667
SORT1	SORT1-088287	chr1	109655802	CG	3UTR	0	0.00833333	0
SORT1	SORT1-088300	chr1	109655789	TG	3UTR	0	0	0.0166667
SORT1	SORT1-088390	chr1	109655699	GA	3UTR	0	0	0.025
SORT1	SORT1-088409	chr1	109655680	GA	3UTR	0	0.00833333	0
SORT1	SORT1-088483	chr1	109655606	AG	3UTR	0	0	0.0166667
SORT1	SORT1-088536	chr1	109655553	CT	3UTR	0.00976562	0	0.0166667
SORT1	SORT1-088583	chr1	109655506	TC	3UTR	0.015625	0	0
SORT1	SORT1-088631	chr1	109655458	AT	3UTR	0.0195312	0	0
SORT1	SORT1-088779	chr1	109655310	GA	3UTR	0	0	0.00833333
SORT1	SORT1-088798	chr1	109655291	GA	3UTR	0	0	0.00833333
SORT1	SORT1-088807	chr1	109655282	CT	3UTR	0.00390625	0	0
SORT1	SORT1-089528	chr1	109654561	CG	3UTR	0.00195312	0	0
SORT1	SORT1-089644	chr1	109654445	AG	3UTR	0.00585938	0	0.158333
SORT1	SORT1-089887	chr1	109654202	GA	3UTR	0.00195312	0	0
SORT1	SORT1-090079	chr1	109654010	AG	3UTR	0.00976562	0	0.00833333
SORT1	SORT1-090144	chr1	109653945	AG	3UTR	0.00195312	0	0
SORT1	SORT1-090349	chr1	109653740	AT	3UTR	0	0	0.025
SORT1	SORT1-090499	chr1	109653590	TG	NONCODING	0	0	0.00833333
SORT1	SORT1-090503	chr1	109653586	CT	NONCODING	0.00585938	0	0.158333
SORT1	SORT1-090773	chr1	109653316	GA	NONCODING	0.00976562	0.025	0
SORT1	SORT1-090834	chr1	109653255	CG	NONCODING	0	0	0.0916667
SORT1	SORT1-090839	chr1	109653250	GA	NONCODING	0.0175781	0	0
SORT1	SORT1-091023	chr1	109653066	CT	NONCODING	0	0	0.00833333
SORT1	SORT1-091034	chr1	109653055	GA	NONCODING	0.00195312	0	0
SORT1	SORT1-091049	chr1	109653040	CA	NONCODING	0	0	0.00833333
SORT1	SORT1-091227	chr1	109652862	CT	NONCODING	0	0	0.0166667
SORT1	SORT1-091238	chr1	109652851	AC	NONCODING	0.00976562	0	0
SORT1	SORT1-091333	chr1	109652756	GA	NONCODING	0	0	0.0166667
SORT1	SORT1-091439	chr1	109652650	CT	NONCODING	0.273438	0.3	0.766667
SORT1	SORT1-091440	chr1	109652649	GA	NONCODING	0.546875	0.416667	0
SORT1	SORT1-091728	chr1	109652361	CT	NONCODING	0	0.00833333	0
SORT1	SORT1-091861	chr1	109652229	-+	NONCODING	0.132812	0.0916667	0.0333333
